# Supplementary material for: Differences in Small Molecule Neurotransmitter Profiles From the Crown-of-Thorns Seastar Radial Nerve Revealed Between Sexes and Following Food-Deprivation
Source: Front Endocrinol (Lausanne). 2018 Oct 15;9:551. doi: 10.3389/fendo.2018.00551 (PMC6196772; doi:10.3389/fendo.2018.00551)
Supplement: Table S1 — Details of metabolites identified from Crown-of-Thorns Seastar radial nerve cord. [file Table_1.xlsx]

## Sheet: Sheet1
Compounds	Polarity	m/z	RT (min)	Formula	Male Fed-1	Male Fed-2	Male Fed-3	Male Food-deprived-1	Male Food-deprived-2	Male Food-deprived-3	Female Fed-1	Female Fed-2	Female Fed-3	Female Food-deprived-1	Female Food-deprived-2	Female Food-deprived-3
2,3-Diketo-L-gulonate	(M-H)	191.027	6.94	C6H8O7	27353	22390	32821	69576	71293	66602	12783	10555	11918	15623	18457	13415
2-Hydroxyglutarate	(M+H)	147.038	7.3	C6H13NO2	65171	74712	70174	37020	29076	36602	34246	39158	37085	1	1	1
2-Methylbutyrylglycine	(M+H)	160.089	11.24	C7H13NO3	5284	5354	5817	18053	20079	17193	2429	2495	2162	4811	7426	3640
3-Methyl-L-histidine	(M+H)	170.08	6.49	C7H11N3O2	66935	72889	82288	59052	60569	66425	390611	407421	382118	89221	92098	98122
4-Methylene-L-glutamate	(M+H)	160.06	6.5	C6H9NO4	22711	21686	26468	67035	72194	65424	184504	175055	174603	228269	237719	251448
5-hydroxytryptamine (5-HT) (serotonin)	(M+H)	177.094	9.01	C10H12N2O2	122524	133587	114280	42117	44298	42898	98239	99648	99870	21751	22550	22699
Androst-5-en-3beta-ol	(M+H)	279.229	24.29	C19H30O	137546	154671	136810	422811	416295	355912	1	1	1	1	1	1
Angiotensin III	(M+H)	931.108	12.97	C46H66N12O9	21184	18197	16814	44533	33454	34251	6932	5062	7365	1	1	1
Epinephrine	(M+H)	184.096	9.99	C9H13O3	678503	673432	558281	811427	778765	806002	1068963	1251576	1238423	1663444	1748096	2236662
Gama-aminobutyric acid (GABA)	(M+H)	104.072	8.22	C4H9NO2	144787	136341	154788	226686	212086	194238	4899390	5428114	5017965	668980	845243	725704
Ganglioside GM3 (d18:1/16:0)	(M+H)	1153.71	12.97	C43H82O16P2	1121905	1195650	1721933	36560	35463	29734	1460892	1339852	1375418	25383	18903	31296
Glutamate	(M+H)	148.05	7.26	C5H7NO4	132285	123837	127353	354360	365601	291164	257774	255628	252114	439515	481587	440281
Gly Pro	(M+H)	156.085	16.58	C7H12N2O3	97242	101217	95603	26796	25131	26882	84742	92732	88226	16036	15838	20301
Histamine	(M+H)	112.075	6.71	C5H9N3	339352	349759	289427	702490	714836	804073	210325	207321	219268	530999	545771	537569
Ile Gly	(M+H)	187.102	6.86	C8H16N2O3	13683	14440	16117	14726	12751	12308	5964	4398	6348	14561	14384	19954
Isonicotinic acid	(M+H)	125.042	7.26	C6H5NO2	27913	22381	31212	27771	25366	24522	121073	139260	132332	14726	12751	12308
L-Arginine	(M+H)	175.12	6.29	C6H14N4O2	75771	67308	55649	290693	290472	299244	134215	134784	129727	6546943	6683689	6345376
Leukotriene (LT) LTB4	(M+H)	340.2	17.4	C20H31O4	12475	17515	16788	280936	256255	274467	15944	19476	12917	930784	883506	816417
L-glutamic acid dibutyl ester	(M+H)	260.185	13.09	C13H25NO4	12211	17270	13316	1	1	1	16141	16512	17517	1	1	1
L-Histidine	(M+H)	156.065	6.71	C6H9N3O2	209653	239470	222045	24290	22569	29700	165584	185488	174023	97991	99737	88559
L-Isoleucine	(M+H)	132.094	6.79	C6H13NO2	675233	738016	981356	123814	131692	134674	35412	37286	38799	19799	20534	16523
L-Leucine	(M+H)	132.098	7.06	C6H13NO2	222045	225640	238056	189732	204156	180478	144611	141951	133436	109229	123558	114624
L-Proline	(M+H)	116.063	6.66	C5H9NO2	326559	362790	367184	228867	191331	193016	33311	39673	40721	19731	18462	19238
L-threo-3-Methylaspartate	(M+H)	147.048	6.77	C5H9NO4	7960	7548	5030	1	1	1	24897	21522	23113	1	1	1
L-Tryptophan	(M+H)	205.089	9.96	C11H12N2O2	199435	185266	175530	20386	16395	19611	295492	264820	257231	726672	787819	678663
L-Valine	(M+H)	118.076	5.68	C5H11NO2	104280	129647	122009	75127	79827	73664	132380	191991	188872	55394	55060	59589
Met Cys Met	(M+H)	383.101	15.8	C13H25N3O4S3	55011	59104	52837	33811	30261	42578	46708	40504	39612	31143	33401	42221
N-Arachidonoyl-L-serine	(M+H)	392.28	17.11	C23H37NO4	22278	29212	24804	41775	42499	37775	31316	29865	28517	52057	51293	48221
N-methyl arachidonoyl amine	(M+H)	318.514	12.05	C21H35NO	12380	11254	15722	14459	12802	13856	16514	15817	12585	14459	18821	15293
Norepinephrine	(M+H)	152.071	6.7	C8H11NO3	678503	673432	658281	307262	320520	321218	103808	94753	98854	298853	340748	350086
PGE1	(M-H)	353.241	22.7	C20H34O5	150323	143940	156793	14475	13850	16718	24821	23834	27672	16345	19770	27725
PGE2 serinol amide	(M+H)	448.262	14.1	C23H39NO6	54280	56369	48899	1	1	1	11249	10646	11531	72651	66876	72425
PGH2-EA	(M+H)	394.296	15.88	C23H39NO4	28390	28034	36286	117755	137904	119836	26670	29485	28590	129538	142298	123390
Pro Cys	(M+H)	218.072	18.04	C8H14N2O3S	216097	175833	184242	19025	19851	14053	264217	227812	295142	92684	90485	119732
Prostacyclin	(M-H)	351.227	22.96	C20H32O5	139104	137630	145184	76696	87757	88095	15003	15930	17902	32483	38620	28204
Prostaglandin (PG) H1	(M+H)	325.268	20.95	C20H36O3	33789	26149	23187	30757	35654	36667	14925	12236	16380	62772	66769	64041
Secretin	(M+H)	662.265	11.54	C28H28N8O11	38184	36474	31743	17006	19840	18055	21322	18845	19804	18261	18746	15142
Thromboxane A2	(M-H)-H2O	333.226	27.61	C20H32O5	32822	26952	29769	31505	44546	24688	10005	11289	10930	23260	19818	19840
Tyrosine	(M+H)	182.071	6.85	C9H11NO3	37646	41843	32503	184614	207553	174813	113931	144253	156838	35803	39255	31989
L-Glutamine	(M+H)	147.091	8.33	C5H10N2O3	176794	143613	138823	361706	354123	339640	188910	196984	169658	322505	358199	324986
Melatonin	(M+H)	233.129	9.1	C13H16N2O2	520946	485051	462019	80367	78129	56785	270247	266788	265941	72772	79077	76518
N-Acetylserotonin	M+H	219.113	11.28	C12H14N2O2	99631	85568	67194	36579	38499	25067	101430	111695	102548	57434	51413	46016
